# Supplementary material for: Longitudinal Analyses of the Reciprocity of Depression and Anxiety after Traumatic Brain Injury and Its Clinical Implications
Source: J Clin Med. 2021 Nov 28;10(23):5597. doi: 10.3390/jcm10235597 (PMC8658198; doi:10.3390/jcm10235597)
Supplement: Supplementary file 1 [file jcm-10-05597-s001.zip]

Archive with 1 entries (1 files):
- jcm-1472985-supplementary.pdf
